# Supplementary material for: Association of the Estrogen Receptor 1 (ESR1) Gene with Body Height in Adult Males from Two Swedish Population Cohorts
Source: PLoS One. 2008 Mar 19;3(3):e1807. doi: 10.1371/journal.pone.0001807 (PMC2265544; doi:10.1371/journal.pone.0001807)
Supplement: Table S1 — Gene, chromosome and nucleotide position for the SNPs analyzed in the ULSAM Illumina panel. (0.03 MB XLS) [file pone.0001807.s001.xls]

## Sheet: Sheet1
Supplementary Table S1
Gene, chromosome and nucleotide position
for the SNPs analyzed in the ULSAM Illumina panel.
Gene	SNP	Chromosome	Position
FGFR3	rs3860717	4	1761816
FGFR3	rs2301293	4	1771664
FGFR3	rs1530587	4	1781301
GHR	rs1876790	5	42458612
GHR	rs1396768	5	42469749
GHR	rs2972407	5	42491713
GHR	rs2036745	5	42500664
GHR	rs2940918	5	42506342
GHR	rs2940944	5	42524899
GHR	rs2972393	5	42532014
GHR	rs7721578	5	42543553
GHR	rs7703713	5	42591688
GHR	rs7735889	5	42597956
GHR	rs6896667	5	42616912
GHR	rs6881929	5	42626237
GHR	rs4866791	5	42653449
GHR	rs6873545	5	42667021
GHR	rs4394131	5	42670911
GHR	rs7721081	5	42686141
GHR	rs4242117	5	42694436
GHR	rs6179	5	42735801
GHR	rs6180	5	42754996
GHR	rs2910872	5	42766049
BRD8	rs423258	5	137503686
BRD8	rs217272	5	137514325
BRD8	rs3777113	5	137521796
BRD8	rs11750814	5	137528564
BRD8	rs4835671	5	137539700
BRD8	rs10038448	5	137543680
BRD8	rs2864	5	137551329
PHACTR2	rs4896668	6	144069846
PHACTR2	rs1015506	6	144084162
PHACTR2	rs1935496	6	144109759
PHACTR2	rs2073214	6	144123302
PHACTR2	rs1546947	6	144145254
PHACTR2	rs2876572	6	144157779
PHACTR2	rs9376791	6	144170379
PHACTR2	rs2328521	6	144184351
ESR1	rs3853248	6	152181579
ESR1	rs11155813	6	152191128
ESR1	rs1709183	6	152235689
ESR1	rs9340835	6	152241624
ESR1	rs1913474	6	152250415
ESR1	rs2347867	6	152271543
ESR1	rs6557171	6	152276286
ESR1	rs6927072	6	152299380
ESR1	rs1801132	6	152307215
ESR1	rs985694	6	152328318
ESR1	rs2179922	6	152338793
ESR1	rs7754762	6	152353230
ESR1	rs722208	6	152364578
ESR1	rs2207232	6	152381981
ESR1	rs3020422	6	152390451
ESR1	rs3020353	6	152402413
ESR1	rs3020368	6	152412883
ESR1	rs3778082	6	152429357
ESR1	rs7766585	6	152437729
ESR1	rs9322355	6	152450342
ESR1	rs2813544	6	152467275
ESR1	rs7450824	6	152479796
ESR1	rs725467	6	152489412
GHRHR	rs4723037	7	30966625
GHRHR	rs2302019	7	30969948
GHRHR	rs2267723	7	30973467
GHRHR	rs4988498	7	30976101
GHRHR	rs2741	7	30982090
GHRHR	rs10252510	7	30989633
EGR3	rs7829805	8	22598735
EGR3	rs1996147	8	22600103
EGR3	rs11136094	8	22602997
EGR3	rs1008949	8	22609566
EGR3	rs4445224	8	22611014
MMP16	rs2664368	8	89114790
MMP16	rs2616497	8	89130400
MMP16	rs6469206	8	89153807
MMP16	rs2664357	8	89167436
MMP16	rs1351057	8	89178130
MMP16	rs7824918	8	89195925
MMP16	rs922389	8	89206394
MMP16	rs2681299	8	89229815
MMP16	rs1519939	8	89243516
MMP16	rs9656887	8	89253921
MMP16	rs11986591	8	89265005
MMP16	rs1519941	8	89278230
MMP16	rs6469298	8	89291542
MMP16	rs6983817	8	89305835
MMP16	rs10094255	8	89315439
MMP16	rs7010876	8	89333867
MMP16	rs1467251	8	89341178
MMP16	rs1401864	8	89354523
MMP16	rs1519930	8	89365068
MMP16	rs12114224	8	89378640
MMP16	rs3851539	8	89392021
DRD2	rs6275	11	112788687
DRD2	rs1107162	11	112794247
DRD2	rs1076563	11	112801119
DRD2	rs4587762	11	112812103
DRD2	rs11214608	11	112820565
DRD2	rs7131056	11	112834984
DRD2	rs4648317	11	112836742
DRD2	rs4938019	11	112846601
MMP19	rs7965333	12	54511551
MMP19	rs750667	12	54514771
MMP19	rs1056785	12	54516993
MMP19	rs2291267	12	54519785
MMP19	rs2291268	12	54522310
MMP19	rs2046292	12	54527365
GH1	rs2727308	17	59343358
GH1	rs5388	17	59348902
GH1	rs2854184	17	59351725
GRB2	rs4559942	17	70820864
GRB2	rs4542691	17	70838560
GRB2	rs9912608	17	70848626
GRB2	rs4350602	17	70867364
GRB2	rs4789182	17	70886540
GRB2	rs9901434	17	70900365
GRB2	rs930297	17	70916132
COMP	rs10406254	19	18753224
COMP	rs10038	19	18753728
COMP	rs730079	19	18764495
GHRH	rs7269802	20	35308503
GHRH	rs1073768	20	35310424
GHRH	rs4988492	20	35316112
GHRH	rs6032456	20	35319698
GHRH	rs6032470	20	35320941
IRS4	rs17326946	X	107857525
IRS4	rs17320415	X	107870033
FGF13	rs2284161	X	137564214
FGF13	rs5931474	X	137588771
FGF13	rs12557991	X	137608044
FGF13	rs3761591	X	137622725
FGF13	rs6528564	X	137630802
FGF13	rs10521789	X	137637576
FGF13	rs5931482	X	137650576
SOX3	rs2340412	X	139408648
SOX3	rs2340411	X	139410634
SOX3	rs911093	X	139417030
